# Supplementary material for: Baru Almond Beverage (Baruccino) with Different Sweeteners: Nutritional and Physical Properties and Exploration of Sensory and Non-Sensory Perceptions
Source: Foods. 2026 Jan 1;15(1):127. doi: 10.3390/foods15010127 (PMC12786057; doi:10.3390/foods15010127)
Supplement: Supplementary file 1 [file foods-15-00127-s001.zip]

Archive with 2 entries (2 files):
- Figure S1- Supplementary material.pdf
- File S1- Supplementary material.pdf
